# Supplementary material for: A novel male accessory gland peptide reduces female post-mating receptivity in the brown planthopper
Source: PLoS Genet. 2025 May 6;21(5):e1011699. doi: 10.1371/journal.pgen.1011699 (PMC12077777; doi:10.1371/journal.pgen.1011699)
Supplement: S2 Table — (XLSX) [file pgen.1011699.s005.xlsx]

## Sheet: Table S2
Table S2 Identified Seminal fluid proteins of N. lugens
Genes	Function category	D. melanogaster	A. aegypti	A. mellifera	N.lugens	SignalP	Gene ID	readcount	Transcriptome prediction	MS identification	NR Description
Cell structure
40S ribosomal protein S8	Cell structure	√			Cluster-7501.23104	F	APA34008.1	61195.6	√	√	seminal fluid protein [Nilaparvata lugens]
Annexin (3)	Cell structure		√		Cluster-7501.21860	T	APA33841.1	1523.21	√	√	seminal fluid protein [Nilaparvata lugens]
					Cluster-7501.24327	F	XP_022193540.1	807.413	√	√	annexin B9-like isoform X1 [Nilaparvata lugens]
					Cluster-7501.22228	F	XP_022199377.1	3229.68	√	√	annexin B9-like [Nilaparvata lugens]
Myosin heavy chain 6/7	Cell structure				Cluster-7501.23130	F	XP_022191340.1	5898.92	√	√	myosin heavy chain, muscle isoform X10 [Nilaparvata lugens]
Myosin regulatory light chain 2	Cell structure				Cluster-7501.22738	F	APA33980.1	27949.5	√	√	seminal fluid protein [Nilaparvata lugens]
Myosin-2 essential light chain	Cell structure				Cluster-7501.21624	F	APA33940.1	2143.62	√	√	seminal fluid protein [Nilaparvata lugens]
Myotubularin-related protein (2)	Cell structure				Cluster-7501.21938	F	XP_022188420.1	363.379	√		myotubularin-related protein 10-B-like [Nilaparvata lugens]
					Cluster-7501.36577	F	XP_022205280.1	10.6112	√		myotubularin-related protein 10-B-like [Nilaparvata lugens]
Unknown	Cell structure				Cluster-7501.22140	F	XP_022184766.1	128.635	√		uncharacterized protein LOC111044023 [Nilaparvata lugens]
Cofilin	Dynamic reorganization of actin cytoskeleton				Cluster-7501.22385	F	APA34017.1	3119.77	√	√	seminal fluid protein [Nilaparvata lugens]
Na+/H+ exchange regulatory factor (2)	PDZ scaffolding protein				Cluster-7501.26353	F	XP_022183837.1	89.7983	√	√	Na..+....H..+.. exchange regulatory cofactor NHE-RF2 [Nilaparvata lugens]
Na+/H+ exchange regulatory factor	PDZ scaffolding protein				Cluster-7501.18340	F	APA34021.1	7.5016e+06		√	Na..+....H..+.. exchange regulatory cofactor NHE-RF2 [Nilaparvata lugens]
Lipid related
Carboxylesterase (10)	Metabolism: lipid	√			Cluster-7501.23095	T	APA33844.1	90665.5	√	√	seminal fluid protein [Nilaparvata lugens]
					Cluster-7501.23105	T	APA33846.1	30882.8	√	√	seminal fluid protein [Nilaparvata lugens]
					Cluster-7501.26230	T	APA33933.1	1313.5	√	√	seminal fluid protein [Nilaparvata lugens]
					Cluster-7501.9057	T	AGE93891.1	5.43515	√	√	carboxylesterase, partial [Nilaparvata lugens]
					Cluster-7501.22841	T	APA33845.1	160461	√	√	seminal fluid protein [Nilaparvata lugens]
					Cluster-7501.22886	F	APA33848.1	381072	√	√	seminal fluid protein [Nilaparvata lugens]
					Cluster-7501.22818	T	XP_022186733.1	551740	√	√	venom carboxylesterase-6-like [Nilaparvata lugens]
					Cluster-7501.22857	T	XP_022186734.1	186510	√	√	venom carboxylesterase-6-like [Nilaparvata lugens]
					Cluster-7501.22970	T	XP_022201925.1	144580	√	√	venom carboxylesterase-6-like isoform X1 [Nilaparvata lugens]
					Cluster-7501.23003	F	XP_022202615.1	95592.1	√	√	uncharacterized protein LOC111059293 [Nilaparvata lugens]
Esterase (2)	Metabolism: lipid				Cluster-7501.19520	T	XP_022200143.1	19.7221	√		esterase E4-like [Nilaparvata lugens]
					Cluster-7501.19131	F	XP_022205766.1	1.46612	√		esterase E4-like [Nilaparvata lugens]
Pancreatic lipase-related protein 2-like	Metabolism: lipid	√	√		Cluster-7501.26230	T	APA33933.1	1313.5	√	√	seminal fluid protein [Nilaparvata lugens]
Prosaposin	Metabolism: lipid				Cluster-7501.23486	T	APA33842.1	5893.51	√	√	seminal fluid protein [Nilaparvata lugens]
Prosaposin	Metabolism: lipid				Cluster-7501.24125	T	XP_022192036.1	3790.33	√		prosaposin isoform X1 [Nilaparvata lugens]
Lysosomal acid lipase	Metabolism: lipid	√			Cluster-7501.22932	T	APA33850.1	37690	√	√	seminal fluid protein [Nilaparvata lugens]
Unknown	Metabolism: carbohydrate				Cluster-7501.11627	F	APA34040.1	21.5903	√		seminal fluid protein [Nilaparvata lugens]
Apolipoprotein D	Transporters and protein export machinery	√			Cluster-7501.22742	T	XP_022197014.1	78893.8	√	√	apolipoprotein D-like [Nilaparvata lugens]
Apolipoprotein D (2)	Transporters and protein export machinery				Cluster-7501.22564	T	XP_022197017.1	65518.5	√		apolipoprotein D-like [Nilaparvata lugens]
					Cluster-7501.23213	T	XP_022199523.1	100.417	√		apolipoprotein D-like [Nilaparvata lugens]
Apolipophorin-III	Transporters and protein export machinery and antibacterial				Cluster-7501.21902	T	APA33913.1	3267.95	√	√	seminal fluid protein [Nilaparvata lugens]
Metabolism
Alanine--tRNA ligase, cytoplasmic					Cluster-7501.23046	F	XP_015519721.1	3967.97	√	√	PREDICTED: alanine--tRNA ligase, cytoplasmic [Neodiprion lecontei]
beta-hexosaminidase		√			Cluster-7501.28583	T	XP_022184233.1	649.81	√	√	chitooligosaccharidolytic beta-N-acetylglucosaminidase-like [Nilaparvata lugens]
26S proteasome regulatory subunit (4)	ATP binding				Cluster-7501.21460	F	XP_022192742.1	4747.32	√	√	26S proteasome regulatory subunit 7 [Nilaparvata lugens]
					Cluster-7501.15942	F	XP_022204219.1	2164.71	√	√	26S proteasome regulatory subunit 6A-B [Nilaparvata lugens]
					Cluster-7501.22499	F	EDS39076.1	2631.72	√	√	26S protease regulatory subunit S10B [Culex quinquefasciatus]
					Cluster-7501.22506	F	XP_022194179.1	2145.31	√	√	26S proteasome regulatory subunit 8 isoform X1 [Nilaparvata lugens]
26S proteasome regulatory subunit	ATP binding				Cluster-7501.16965	F	XP_022194181.1	169.933	√		26S proteasome regulatory subunit 8 isoform X3 [Nilaparvata lugens]
50S ribosome-binding GTPase	ATP binding				Cluster-7501.22791	F	APA34030.1	12019.5	√	√	seminal fluid protein [Nilaparvata lugens]
Adenylosuccinate synthetase	ATP binding				Cluster-7501.30662	F	PNF36480.1	324.657	√	√	Adenylosuccinate synthetase [Cryptotermes secundus]
ATP synthase (2)	ATP binding				Cluster-7501.23385	F	APA34002.1	19243	√	√	seminal fluid protein [Nilaparvata lugens]
					Cluster-7501.23061	F	APA33947.1	19175.5	√	√	seminal fluid protein [Nilaparvata lugens]
Thymosin beta	ATP binding				Cluster-7501.18702	F	XP_022206306.1	1003.13	√	√	thymosin beta isoform X1 [Nilaparvata lugens]
V-type proton ATPase subunit A	ATP binding				Cluster-7501.24313	F	XP_011505401.1	1827.17	√	√	PREDICTED: V-type proton ATPase catalytic subunit A [Ceratosolen solmsi marchali]
V-type proton ATPase subunit B	ATP binding				Cluster-7501.21515	F	APA33963.1	4085.54	√	√	seminal fluid protein [Nilaparvata lugens]
V-type proton ATPase subunit C	ATP binding				Cluster-7501.13666	F	PSN31288.1	320.414	√	√	V-type proton ATPase subunit C [Blattella germanica]
V-type proton ATPase subunit D	ATP binding				Cluster-7501.29052	F	XP_022199202.1	675.451	√	√	V-type proton ATPase subunit D [Nilaparvata lugens]
V-type proton ATPase subunit E	ATP binding				Cluster-7501.24813	F	APA34026.1	1090.79	√	√	seminal fluid protein [Nilaparvata lugens]
V-type proton ATPase subunit H	ATP binding				Cluster-7501.27807	F	XP_014293412.1	1328.49	√	√	V-type proton ATPase subunit H isoform X1 [Halyomorpha halys]
Transitional endoplasmic reticulum ATPase TER94	ATP binding				Cluster-7501.21519	F	XP_022184933.1	10128.5	√	√	transitional endoplasmic reticulum ATPase TER94 isoform X1 [Nilaparvata lugens]
Unknown	ATP binding				Cluster-7501.22784	F	XP_022194528.1	190878	√		uncharacterized protein LOC111052168, partial [Nilaparvata lugens]
Triosephosphate isomerase	Glycolytic process				Cluster-7501.21890	F	XP_022203084.1	758.865	√	√	triosephosphate isomerase [Nilaparvata lugens]
Chitinase (2)	Metabolism: carbohydrate			√	Cluster-7501.21498	T	APA33852.1	3989.08	√	√	seminal fluid protein [Nilaparvata lugens]
					Cluster-7501.23331	T	XP_022200327.1	18495.2	√	√	endochitinase-like [Nilaparvata lugens]
Soluble trehalase	Metabolism: carbohydrate				Cluster-7501.22470	F	XP_022193107.1	26456.7	√	√	trehalase-like isoform X3 [Nilaparvata lugens]
Nucleoside diphosphate kinase	Metabolism: nucleotide		√		Cluster-7501.22336	T	ASL05018.1	24624.2	√	√	nucleoside diphosphate kinase [Nilaparvata lugens]
Carbonic anhydrase	Metabolism: others				Cluster-7501.22896	F	XP_022198628.1	3820	√	√	IQ and ubiquitin-like domain-containing protein [Nilaparvata lugens]
Protein modification machinery
Arginine kinase	Protein modification machinery				Cluster-7501.22693	F	AGV08609.1	4455.28	√	√	arginine kinase [Nephotettix cincticeps]
Calreticulin	Protein modification machinery				Cluster-7501.23112	T	XP_022202377.1	19757	√	√	calreticulin-like [Nilaparvata lugens]
Endoplasmin	Protein modification machinery			√	Cluster-7501.30696	T	XP_022186679.1	7.50041	√	√	endoplasmin-like [Nilaparvata lugens]
FKBP-type peptidyl-prolyl cis-trans isomerase	Protein modification machinery	√	√		Cluster-7501.23697	T	APA33859.1	9231.18	√	√	seminal fluid protein [Nilaparvata lugens]
Gamma-interferon-inducible lysosomal thiol reductase (2)	Protein modification machinery			√	Cluster-7501.21627	T	APA33862.1	7077.69	√	√	seminal fluid protein [Nilaparvata lugens]
					Cluster-7501.21831	T	XP_022190387.1	8349.79	√	√	GILT-like protein 1 [Nilaparvata lugens]
Glucose-6-phosphate isomerase	Protein modification machinery				Cluster-7501.33572	F	PNF41826.1	170.178	√	√	Glucose-6-phosphate isomerase [Cryptotermes secundus]
Glycogen synthase kinase-3 beta	Protein modification machinery				Cluster-7501.25051	F	APA34045.1	373.384	√	√	seminal fluid protein [Nilaparvata lugens]
Glycogen synthase kinase-3 beta	Protein modification machinery				Cluster-7501.18485	F	XP_023705266.1	1.54667	√		glycogen synthase kinase-3 beta isoform X2 [Cryptotermes secundus]
Heat shock 70 kDa protein (3)	Protein modification machinery		√	√	Cluster-7501.22861	F	APA33958.1	52799.2	√	√	seminal fluid protein [Nilaparvata lugens]
					Cluster-7501.23064	T	AQP31362.1	22863.8	√	√	heat shock protein 70-2 [Nilaparvata lugens]
					Cluster-7501.22422	T	XP_022193143.1	25793.6	√	√	heat shock 70 kDa protein cognate 3 [Nilaparvata lugens]
Heat shock 90 kDa protein beta	Protein modification machinery				Cluster-7501.22267	T	APA33868.1	12166.1	√	√	seminal fluid protein [Nilaparvata lugens]
Heat shock 97 kDa protein	Protein modification machinery				Cluster-7501.18182	F	APA33936.1	2041.11	√	√	seminal fluid protein [Nilaparvata lugens]
Hexokinase	Protein modification machinery				Cluster-7501.23550	F	APA33935.1	531.572	√	√	seminal fluid protein [Nilaparvata lugens]
Hexokinase	Protein modification machinery				Cluster-7501.37805	F	XP_022204875.1	0.386669	√		hexokinase type 2 isoform X2 [Nilaparvata lugens]
Hypoxia up-regulated protein (2)	Protein modification machinery				Cluster-7501.21247	T	PNF19992.1	322.014	√	√	Hypoxia up-regulated protein 1 [Cryptotermes secundus]
					Cluster-7501.23480	T	APA33857.1	3956.07	√	√	seminal fluid protein [Nilaparvata lugens]
Mesencephalic astrocyte-derived neurotrophic factor	Protein modification machinery				Cluster-7501.17769	T	XP_022198980.1	7598.66	√	√	mesencephalic astrocyte-derived neurotrophic factor homolog [Nilaparvata lugens]
Mitogen-activated protein kinase (2)	Protein modification machinery				Cluster-7501.24633	F	APA33988.1	1573.24	√	√	seminal fluid protein [Nilaparvata lugens]
					Cluster-7501.29391	F	XP_022194429.1	591.341	√	√	mitogen-activated protein kinase 14B-like isoform X1 [Nilaparvata lugens]
Peptidyl-prolyl cis-trans isomerase	Protein modification machinery				Cluster-7501.22329	F	APA33942.1	17549.4	√	√	seminal fluid protein [Nilaparvata lugens]
Peptidyl-prolyl cis-trans isomerase (2)	Protein modification machinery				Cluster-7501.35523	F	APA34013.1	50.7599	√		seminal fluid protein [Nilaparvata lugens]
					Cluster-7501.19765	T	XP_022184375.1	1495.71	√		peptidyl-prolyl cis-trans isomerase 6-like [Nilaparvata lugens]
Phosphoglycerate kinase (2)	Protein modification machinery				Cluster-7501.20699	F	XP_008473873.1	849.266	√	√	PREDICTED: phosphoglycerate kinase isoform X1 [Diaphorina citri]
					Cluster-7501.10625	F	XP_022194413.1	14.3372	√	√	phosphoglycerate kinase-like [Nilaparvata lugens]
Protein disulfide isomerase (2)	Protein modification machinery	√			Cluster-7501.23211	T	APA33863.1	17406.5	√	√	seminal fluid protein [Nilaparvata lugens]
					Cluster-7501.22978	T	XP_022189627.1	11674.1	√	√	protein disulfide-isomerase A6 homolog [Nilaparvata lugens]
Protein disulfide isomerase	Protein modification machinery				Cluster-7501.26648	T	XP_022183924.1	0.386669	√		protein disulfide-isomerase A3 [Nilaparvata lugens]
UMP-CMP kinase	Protein modification machinery				Cluster-7501.39627	F	XP_022192970.1	128.425	√	√	UMP-CMP kinase [Nilaparvata lugens]
Proteolysis regulators
Aminopeptidase (5)	Proteolysis regulators: protease	√	√	√	Cluster-7501.27945	T	APA33870.1	1604.6	√	√	seminal fluid protein [Nilaparvata lugens]
					Cluster-7501.19133	F	APA33999.1	1778.85	√	√	seminal fluid protein [Nilaparvata lugens]
					Cluster-7501.25034	F	XP_022185740.1	3.93918	√	√	probable aminopeptidase NPEPL1 isoform X1 [Nilaparvata lugens]
					Cluster-7501.21222	F	XP_022185741.1	508.116	√	√	probable aminopeptidase NPEPL1 isoform X2 [Nilaparvata lugens]
					Cluster-7501.23447	F	XP_023727443.1	2195.5	√	√	xaa-Pro dipeptidase [Cryptotermes secundus]
Aminopeptidase (2)	Proteolysis regulators: protease				Cluster-7501.27940	T	AVD96938.1	17.8092	√		putative APN-2 [Nilaparvata lugens]
					Cluster-7501.14028	F	XP_015838559.1	10.9079	√		PREDICTED: aminopeptidase N isoform X1 [Tribolium castaneum]
Angiotensin-converting enzyme	Proteolysis regulators: protease				Cluster-7501.23098	T	APA33873.1	7404.29	√	√	seminal fluid protein [Nilaparvata lugens]
Angiotensin-converting enzyme (2)	Proteolysis regulators: protease				Cluster-7501.18408	F	XP_022202524.1	254.534	√		LOW QUALITY PROTEIN: angiotensin-converting enzyme-like [Nilaparvata lugens]
					Cluster-7501.22005	F	XP_022206144.1	89.3485	√		angiotensin-converting enzyme-like, partial [Nilaparvata lugens]
Aspartyl protease (2)	Proteolysis regulators: protease				Cluster-7501.22751	T	APA33877.1	19399.7	√	√	seminal fluid protein [Nilaparvata lugens]
					Cluster-7501.16166	T	APA33876.1	3031.5	√	√	seminal fluid protein [Nilaparvata lugens]
Ataxin-3	Proteolysis regulators: protease				Cluster-7501.31469	F	XP_022197778.1	366.15	√	√	ataxin-3-like [Nilaparvata lugens]
Carboxypeptidase Q	Proteolysis regulators: protease				Cluster-7501.22988	T	APA33872.1	62755.4	√	√	seminal fluid protein [Nilaparvata lugens]
Cathepsin B	Proteolysis regulators: protease	√			Cluster-7501.22904	T	APA33878.1	46141.5	√	√	seminal fluid protein [Nilaparvata lugens]
Cytosol aminopeptidase	Proteolysis regulators: protease				Cluster-7501.22683	F	XP_022185434.1	2586.64	√	√	cytosol aminopeptidase-like [Nilaparvata lugens]
Cytosolic non-specific dipeptidase (2)	Proteolysis regulators: protease				Cluster-7501.26334	F	APA33951.1	341.926	√	√	seminal fluid protein [Nilaparvata lugens]
					Cluster-7501.25023	F	XP_022202983.1	542.452	√	√	cytosolic non-specific dipeptidase-like [Nilaparvata lugens]
Dihydropyrimidine dehydrogenase	Proteolysis regulators: protease				Cluster-7501.21914	F	XP_012149239.1	810.197	√		PREDICTED: dihydropyrimidine dehydrogenase [NADP..+..] [Megachile rotundata]
Dipeptidyl aminopeptidase	Proteolysis regulators: protease				Cluster-7501.19260	F	APA33950.1	443.391	√	√	seminal fluid protein [Nilaparvata lugens]
Dipeptidyl peptidase	Proteolysis regulators: protease				Cluster-7501.21562	F	XP_022188598.1	1111.18	√	√	dipeptidyl peptidase 3 isoform X1 [Nilaparvata lugens]
Endothelin-converting enzyme homolog	Proteolysis regulators: protease				Cluster-7501.23488	F	XP_022190551.1	1924.69	√	√	endothelin-converting enzyme homolog isoform X1 [Nilaparvata lugens]
Eukaryotic translation initiation factor 5A	Proteolysis regulators: protease				Cluster-7501.24344	F	APA33959.1	10959.5	√	√	seminal fluid protein [Nilaparvata lugens]
Furin-like protease	Proteolysis regulators: protease		√		Cluster-7501.18810	T	APA33869.1	237.718	√	√	seminal fluid protein, partial [Nilaparvata lugens]
Furin-like protease	Proteolysis regulators: protease				Cluster-7501.26913	F	XP_022184493.1	85.0985	√		furin-like protease 2 [Nilaparvata lugens]
Glutamyl aminopeptidase (2)	Proteolysis regulators: protease				Cluster-7501.4450	F	APA34011.1	426.141	√	√	seminal fluid protein [Nilaparvata lugens]
					Cluster-7501.4447	T	XP_022183952.1	6.40418	√	√	glutamyl aminopeptidase-like [Nilaparvata lugens]
Glutaminyl-peptide cyclotransferase-like	Proteolysis regulators: protease				Cluster-7501.23764	T	XP_022198631.1	1750.46	√	√	glutaminyl-peptide cyclotransferase-like isoform X1 [Nilaparvata lugens]
Leucyl aminopeptidase	Proteolysis regulators: protease				Cluster-7501.21507	F	APA33971.1	2325.05	√	√	seminal fluid protein [Nilaparvata lugens]
Lysosomal Pro-X carboxypeptidase	Proteolysis regulators: protease				Cluster-7501.22636	T	APA33874.1	6269.9	√	√	seminal fluid protein [Nilaparvata lugens]
Serine carboxypeptidase	Proteolysis regulators: protease				Cluster-7501.22492	T	XP_022184909.1	12013.2	√	√	putative serine protease K12H4.7 [Nilaparvata lugens]
Serine protease (7)	Proteolysis regulators: protease				Cluster-7501.23739	F	APA33880.1	10479.5	√	√	seminal fluid protein [Nilaparvata lugens]
					Cluster-7501.23822	T	APA33885.1	236316	√	√	seminal fluid protein [Nilaparvata lugens]
					Cluster-7501.22986	T	APA33899.1	263045	√	√	seminal fluid protein [Nilaparvata lugens]
					Cluster-7501.22948	T	XP_022195512.1	175585	√	√	melanization protease 1-like [Nilaparvata lugens]
					Cluster-7501.22930	T	APA33882.1	65011.7	√	√	seminal fluid protein [Nilaparvata lugens]
					Cluster-7501.31238	F	XP_021915785.1	275.629	√	√	prolyl endopeptidase isoform X2 [Zootermopsis nevadensis]
					Cluster-7501.23123	T	XP_022183890.1	18326.1	√	√	serine protease easter-like [Nilaparvata lugens]
Serine protease (3)	Proteolysis regulators: protease				Cluster-7501.20617	T	XP_022183892.1	921.843	√		serine protease easter-like [Nilaparvata lugens]
					Cluster-7501.22201	T	XP_022204295.1	4030.36	√		serine protease easter-like [Nilaparvata lugens]
					Cluster-7501.24105	T	XP_022204296.1	31.2982	√		serine protease easter-like [Nilaparvata lugens]
Serine protease	Proteolysis regulators: protease				Cluster-7501.22802	T	APA33895.1	3.0441e+08		√	seminal fluid protein [Nilaparvata lugens]
Serine-type aminopeptidase	Proteolysis regulators: protease				Cluster-7501.23318	T	APA33896.1	24379.5	√	√	seminal fluid protein [Nilaparvata lugens]
Trypsin (15)	Proteolysis regulators: protease	√	√	√	Cluster-7501.23187	T	APA33887.1	21069.7	√	√	seminal fluid protein [Nilaparvata lugens]
					Cluster-7501.22823	T	APA33897.1	276771	√	√	seminal fluid protein [Nilaparvata lugens]
					Cluster-7501.22748	T	XP_022186953.1	58349.4	√	√	LOW QUALITY PROTEIN: transmembrane protease serine 12-like [Nilaparvata lugens]
					Cluster-7501.22014	T	APA33881.1	8105.31	√	√	seminal fluid protein [Nilaparvata lugens]
					Cluster-7501.22995	T	APA33884.1	98486.4	√	√	seminal fluid protein [Nilaparvata lugens]
					Cluster-7501.22797	F	APA33890.1	103652	√	√	seminal fluid protein [Nilaparvata lugens]
					Cluster-7501.23050	T	APA33895.1	55632.4	√	√	seminal fluid protein [Nilaparvata lugens]
					Cluster-7501.23045	T	XP_022186926.1	82044.4	√	√	melanization protease 1-like [Nilaparvata lugens]
					Cluster-7501.22712	T	XP_022190981.1	258645	√	√	chymotrypsin-C-like [Nilaparvata lugens]
					Cluster-7501.24740	F	XP_022191813.1	67.075	√	√	atrial natriuretic peptide-converting enzyme-like [Nilaparvata lugens]
					Cluster-7501.23186	T	XP_022204867.1	50647.2	√	√	proclotting enzyme-like [Nilaparvata lugens]
					Cluster-7501.23739	F	APA33880.1	10479.5	√	√	seminal fluid protein [Nilaparvata lugens]
					Cluster-7501.23822	T	APA33885.1	236316	√	√	seminal fluid protein [Nilaparvata lugens]
					Cluster-7501.22986	T	APA33899.1	263045	√	√	seminal fluid protein [Nilaparvata lugens]
					Cluster-7501.22948	T	XP_022195512.1	175585	√	√	melanization protease 1-like [Nilaparvata lugens]
Trypsin (5)	Proteolysis regulators: protease				Cluster-7501.23083	T	APA33891.1	233.257	√		seminal fluid protein [Nilaparvata lugens]
					Cluster-7501.23158	T	APA33893.1	23585.8	√		seminal fluid protein [Nilaparvata lugens]
					Cluster-7501.22551	T	XP_022186923.1	15025	√		melanization protease 1-like [Nilaparvata lugens]
					Cluster-7501.21915	T	XP_022194683.1	148.319	√		chymotrypsin-like elastase family member 2A [Nilaparvata lugens]
					Cluster-7501.21714	T	XP_022194699.1	19698.9	√		transmembrane protease serine 11D-like [Nilaparvata lugens]
Ubiquitin-conjugating enzyme	Proteolysis regulators: protease				Cluster-7501.19213	F	APA33968.1	2042.86	√	√	seminal fluid protein [Nilaparvata lugens]
Zinc carboxypeptidase	Proteolysis regulators: protease				Cluster-7501.23249	T	APA33871.1	2272.29	√	√	seminal fluid protein [Nilaparvata lugens]
Pacifastin inhibitor(smart)	Proteolysis regulators: protease inhibitor				Cluster-7501.21928	T	APA33904.1	7023.72	√	√	seminal fluid protein [Nilaparvata lugens]
Rab GDP dissociation inhibitor	Proteolysis regulators: protease inhibitor				Cluster-7501.30866	F	BAN21234.1	1596.48	√	√	rab gdp-dissociation inhibitor [Riptortus pedestris]
SERPIN	Proteolysis regulators: protease inhibitor	√	√		Cluster-7501.22480	T	XP_022201576.1	1878.73	√	√	leukocyte elastase inhibitor-like isoform X4 [Nilaparvata lugens]
Signal transduction
Unknown	Intracellular signal transduction				Cluster-7501.22777	T	XP_022199613.1	2610.65	√		uncharacterized protein LOC111056546 [Nilaparvata lugens]
Chemosensory protein (2)	Signal transduction	√		√	Cluster-7501.22632	T	APA33906.1	21963	√	√	seminal fluid protein [Nilaparvata lugens]
					Cluster-7501.22668	T	APA33907.1	84811.3	√	√	seminal fluid protein [Nilaparvata lugens]
Ion transport peptide-like	Signal transduction				Cluster-7501.23304	T	XP_022200672.1	20736.2	√		ion transport peptide-like [Nilaparvata lugens]
Neurocalcin homolog	Signal transduction				Cluster-7501.1835	F	XP_022195177.1	38.3268	√	√	neurocalcin homolog [Nilaparvata lugens]
Phosphatidylethanolamine binding protein	Signal transduction	√	√	√	Cluster-7501.19303	T	XP_022188748.1	1009.08	√	√	protein D2-like isoform X1 [Nilaparvata lugens]
Programmed cell death 6-interacting protein	Signal transduction				Cluster-7501.25775	F	APA34005.1	203.715	√	√	seminal fluid protein [Nilaparvata lugens]
Renin receptor	Signal transduction			√	Cluster-7501.21517	T	XP_022186702.1	2696.48	√	√	renin receptor-like [Nilaparvata lugens]
Renin receptor	Signal transduction				Cluster-7501.21070	T	APA33909.1	430.231	√		seminal fluid protein [Nilaparvata lugens]
Maccessin	Signal transduction				Cluster-7501.22550	T	BAO00947.1	28155.9	√	√	ion-transport peptide precursor-like protein 1 [Nilaparvata lugens]
Unknown	Signal transduction				Cluster-7501.24073	--	--	11176.6	√	√	--
Other
Protein with chitin binding Peritrophin-A domain (2)	Other: chitin binding	√			Cluster-7501.21882	T	XP_022201215.1	16560	√	√	cysteine-rich, acidic integral membrane protein-like [Nilaparvata lugens]
					Cluster-7501.22980	T	XP_022207014.1	36896.3	√	√	uncharacterized protein LOC111063634 [Nilaparvata lugens]
RNA-binding protein cabeza	Other: chitin binding				Cluster-7501.22908	T	XP_022199080.1	100819	√		RNA-binding protein cabeza-like [Nilaparvata lugens]
Unknown	Other: chitin binding				Cluster-7501.22567	T	APA33919.1	95.9596	√		seminal fluid protein [Nilaparvata lugens]
Venom allergen	Other: defense-related protein				Cluster-7501.25879	T	XP_022189517.1	10437.6	√	√	venom allergen 5-like [Nilaparvata lugens]
Unknown	Other: defense-related protein				Cluster-7501.26438	T	APA33905.1	1475.07	√		seminal fluid protein [Nilaparvata lugens]
Moesin-ezrin-radixin homolog	Other: embryogenesis				Cluster-7501.22242	F	XP_023707616.1	1374.3	√	√	moesin..ezrin..radixin homolog 1 isoform X2 [Cryptotermes secundus]
Unknown	Other: embryogenesis				Cluster-7501.22681	T	XP_022191917.1	25943.8	√	√	uncharacterized protein LOC111050001 isoform X2 [Nilaparvata lugens]
2-oxoglutarate dehydrogenase	Other: oxidoreductase				Cluster-7501.23821	F	XP_023720884.1	2769.02	√	√	2-oxoglutarate dehydrogenase, mitochondrial isoform X2 [Cryptotermes secundus]
6-phosphogluconate dehydrogenase	Other: oxidoreductase				Cluster-7501.22652	F	XP_018910715.1	2405.35	√	√	PREDICTED: 6-phosphogluconate dehydrogenase, decarboxylating [Bemisia tabaci]
Alanine aminotransferase	Other: oxidoreductase				Cluster-7501.8959	F	AQT27072.1	583.498	√	√	putative alanine aminotransferase [Nilaparvata lugens]
Aldose reductase	Other: oxidoreductase				Cluster-7501.28066	F	XP_021940367.1	1226.64	√	√	aldose reductase-like [Zootermopsis nevadensis]
Citrate synthase	Other: oxidoreductase				Cluster-7501.24636	F	APA34049.1	3490.9	√	√	seminal fluid protein [Nilaparvata lugens]
Delta-1-pyrroline-5-carboxylate dehydrogenase	Other: oxidoreductase				Cluster-7501.24375	F	XP_018912811.1	3648.19	√	√	PREDICTED: delta-1-pyrroline-5-carboxylate dehydrogenase, mitochondrial [Bemisia tabaci]
Farnesol dehydrogenase	Other: oxidoreductase				Cluster-7501.20126	F	XP_022197339.1	1284.45	√	√	uncharacterized protein LOC111054595 [Nilaparvata lugens]
Fructose-bisphosphate aldolase	Other: oxidoreductase				Cluster-7501.22456	F	XP_023308502.1	7638.05	√	√	fructose-bisphosphate aldolase isoform X1 [Lucilia cuprina]
Glucose dehydrogenase	Other: oxidoreductase				Cluster-7501.24037	F	XP_018907930.1	2826.17	√	√	PREDICTED: glucose dehydrogenase [FAD, quinone] [Bemisia tabaci]
Glutamate dehydrogenase	Other: oxidoreductase				Cluster-7501.28869	F	XP_022207405.1	196.364	√	√	glutamate dehydrogenase, mitochondrial-like isoform X1 [Nilaparvata lugens]
Glutamate synthase 1	Other: oxidoreductase				Cluster-7501.18675	F	XP_022194695.1	3134.13	√	√	glutamate synthase 1 [NADH], chloroplastic-like isoform X2 [Nilaparvata lugens]
Glutamate synthase	Other: oxidoreductase				Cluster-7501.33931	F	XP_022194704.1	0.773337	√		glutamate synthase 1 [NADH], chloroplastic-like isoform X3 [Nilaparvata lugens]
Malate dehydrogenase (2)	Other: oxidoreductase				Cluster-7501.23844	F	APA34053.1	3268.17	√	√	seminal fluid protein [Nilaparvata lugens]
					Cluster-7501.23208	F	XP_022186307.1	3541.47	√	√	malate dehydrogenase, mitochondrial [Nilaparvata lugens]
Malate dehydrogenase	Other: oxidoreductase				Cluster-14146.0	F	APA33985.1	75.765	√		seminal fluid protein [Nilaparvata lugens]
Medium-chain specific acyl-CoA dehydrogenase	Other: oxidoreductase				Cluster-7501.19427	F	XP_024084739.1	5000.42	√	√	probable medium-chain specific acyl-CoA dehydrogenase, mitochondrial isoform X1 [Cimex lectularius]
NADP-dependent malic enzyme (2)	Other: oxidoreductase				Cluster-7501.23136	F	XP_018914992.1	5098.95	√	√	PREDICTED: NADP-dependent malic enzyme-like isoform X2 [Bemisia tabaci]
					Cluster-7501.17920	F	XP_022195873.1	286.778	√	√	NADP-dependent malic enzyme-like isoform X1 [Nilaparvata lugens]
Peroxiredoxin (3)	Other: oxidoreductase				Cluster-7501.23532	F	XP_022192341.1	13576.2	√	√	peroxiredoxin 1-like [Nilaparvata lugens]
					Cluster-7501.18026	F	XP_022188844.1	229.15	√	√	peroxiredoxin-6-like [Nilaparvata lugens]
					Cluster-7501.21880	F	XP_022192865.1	19.7898	√	√	peroxiredoxin 1-like [Nilaparvata lugens]
Serine hydroxymethyltransferase	Other: oxidoreductase				Cluster-7501.5933	F	XP_011304854.1	200.532	√	√	PREDICTED: serine hydroxymethyltransferase, cytosolic isoform X2 [Fopius arisanus]
Thioredoxin (3)	Other: oxidoreductase				Cluster-7501.20791	F	APA33969.1	5898.54	√	√	seminal fluid protein [Nilaparvata lugens]
					Cluster-11537.0	T	ASL04994.1	0.777696	√	√	protein disulfide-isomerase [Nilaparvata lugens]
					Cluster-7501.22994	F	APA33946.1	2958.33	√	√	seminal fluid protein [Nilaparvata lugens]
Thioredoxin reductase	Other: oxidoreductase				Cluster-7501.20105	F	APA34055.1	2122.57	√	√	seminal fluid protein [Nilaparvata lugens]
Transketolase-like protein	Other: oxidoreductase				Cluster-7501.22536	F	XP_018899753.1	2696.05	√	√	PREDICTED: transketolase-like protein 2 isoform X2 [Bemisia tabaci]
Unknown	Other: oxidoreductase				Cluster-7501.23549	--	--	849.905	√		--
14-3-3 protein epsilon	Other: protein binding				Cluster-7501.11083	F	XP_022185245.1	132.378	√	√	14-3-3 protein epsilon-like [Nilaparvata lugens]
Actin-interacting protein	Other: protein binding				Cluster-7501.8812	F	XP_014279934.1	256.322	√	√	actin-interacting protein 1 isoform X1 [Halyomorpha halys]
Actin-interacting protein	Other: protein binding				Cluster-7501.12165	T	XP_022185207.1	882.148	√		actin-interacting protein 1 isoform X3 [Nilaparvata lugens]
Alpha-actinin	Other: protein binding				Cluster-7501.30689	F	XP_022198593.1	471.921	√	√	alpha-actinin, sarcomeric [Nilaparvata lugens]
Apoptosis-linked gene 2-interacting protein 10	Other: protein binding				Cluster-7501.25774	F	XP_022205536.1	276.749	√		apoptosis-linked gene 2-interacting protein X 1-like, partial [Nilaparvata lugens]
Calmodulin (2)	Other: protein binding				Cluster-7501.21810	F	APA34033.1	5330.45	√	√	seminal fluid protein [Nilaparvata lugens]
					Cluster-7501.22586	F	CFW94149.1	14563.5	√	√	Csa-calmodulin 1, partial [Cupiennius salei]
Coatomer subunit alpha	Other: protein binding				Cluster-7501.23771	F	XP_022185613.1	899.029	√	√	coatomer subunit alpha [Nilaparvata lugens]
Coatomer subunit beta	Other: protein binding				Cluster-7501.21706	F	APA34007.1	801.358	√	√	seminal fluid protein [Nilaparvata lugens]
Eukaryotic translation initiation factor 3 subunit I	Other: protein binding				Cluster-7501.22882	F	APA33976.1	8042.23	√	√	seminal fluid protein [Nilaparvata lugens]
Glutathione S-transferase 1	Other: protein binding				Cluster-7501.3437	F	APA33952.1	255.878	√	√	seminal fluid protein [Nilaparvata lugens]
Guanine nucleotide-binding protein subunit beta-like	Other: protein binding				Cluster-7501.23227	F	XP_022200908.1	27159	√	√	guanine nucleotide-binding protein subunit beta-like protein [Nilaparvata lugens]
Latent-transforming growth factor beta-binding protein 2-like	Other: protein binding				Cluster-7501.22749	F	XP_022185644.1	366175	√	√	latent-transforming growth factor beta-binding protein 2-like isoform X2 [Nilaparvata lugens]
Latent-transforming growth factor beta-binding protein 2-like	Other: protein binding				Cluster-7501.22966	F	XP_022185644.1	3316.29	√		latent-transforming growth factor beta-binding protein 2-like isoform X2 [Nilaparvata lugens]
Low-density lipoprotein receptor	Other: protein binding				Cluster-7501.26288	F	XP_022191164.1	25.9725	√	√	claspin-like [Nilaparvata lugens]
Methenyltetrahydrofolate synthase	Other: protein binding				Cluster-7501.24083	F	APA33956.1	259.592	√	√	seminal fluid protein [Nilaparvata lugens]
PDZ and LIM domain protein Zasp	Other: protein binding				Cluster-11242.0	F	APA33960.1	58.8161	√	√	seminal fluid protein, partial [Nilaparvata lugens]
Protein transport protein Sec31A	Other: protein binding				Cluster-7501.24233	F	XP_022196307.1	369.111	√	√	LOW QUALITY PROTEIN: protein transport protein Sec31A-like [Nilaparvata lugens]
Spectrin alpha chain (2)	Other: protein binding				Cluster-7501.1131	F	APA33997.1	2.00584	√	√	seminal fluid protein [Nilaparvata lugens]
					Cluster-7501.23913	F	XP_023708714.1	1014.7	√	√	spectrin alpha chain isoform X4 [Cryptotermes secundus]
Unknown	Other: protein binding				Cluster-7501.22997	F	XP_022202102.1	171.872	√		uncharacterized protein LOC111058835 [Nilaparvata lugens]
Kynurenine--oxoglutarate transaminase	Other: receptor antagonist				Cluster-7501.24355	F	AQT27188.1	3104.02	√	√	putative kynurenine--oxoglutarate transaminase [Nilaparvata lugens]
Phospholipase A-2-activating	Other: ribosome biogenesis				Cluster-7501.13205	F	APA33964.1	308.891	√	√	seminal fluid protein [Nilaparvata lugens]
Unknown	Other: riboside transport				Cluster-7501.18199	F	XP_022184886.1	30.4259	√		uncharacterized protein LOC111044125 [Nilaparvata lugens]
Plasminogen activator inhibitor 1 RNA-binding protein-like	Other: Nucleic acid binding				Cluster-7501.17868	F	XP_022206170.1	2231.31	√	√	plasminogen activator inhibitor 1 RNA-binding protein-like [Nilaparvata lugens]
Transcription factor	Other: Nucleic acid binding				Cluster-7501.7278	F	XP_022186160.1	22.2468	√		hepatocyte nuclear factor 4-gamma isoform X1 [Nilaparvata lugens]
Unknown (4)	Other: Nucleic acid binding				Cluster-7501.19181	--	--	29.8791	√		--
					Cluster-7501.20797	--	--	14.2573	√		--
					Cluster-7501.22825	--	--	223.631	√		--
					Cluster-7501.15996	F	APA34031.1	982.841	√		seminal fluid protein [Nilaparvata lugens]
Cysteine-rich secretory protein	Other: salivary	√	√	√	Cluster-7501.22082	T	XP_022186148.1	14965.8	√	√	venom allergen 5-like [Nilaparvata lugens]
Selenoprotein	Other: sperm quality				Cluster-7501.26593	T	APA33924.1	5211.41	√	√	seminal fluid protein [Nilaparvata lugens]
Electron transfer flavoprotein subunit alpha	Other: transferase				Cluster-7501.19617	F	XP_022187257.1	1001.36	√	√	electron transfer flavoprotein subunit alpha, mitochondrial [Nilaparvata lugens]
Unknown
Easter-9	Unknown				Cluster-7501.22477	F	AID60293.1	0.773337	√		easter-9 [Nilaparvata lugens]
Hypothetical protein	Unknown		√		Cluster-7501.23666	F	KRT85898.1	499.366	√	√	hypothetical protein AMK59_2684 [Oryctes borbonicus]
Hypothetical protein (2)	Unknown				Cluster-7501.18350	F	PSN29545.1	95.8194	√		hypothetical protein C0J52_27841 [Blattella germanica]
					Cluster-7501.23987	F	PSN32209.1	9.21692	√		hypothetical protein C0J52_24601 [Blattella germanica]
Melanization protease (2)	Unknown				Cluster-7501.21071	F	XP_022204187.1	49.0147	√		melanization protease 1-like isoform X1 [Nilaparvata lugens]
					Cluster-7501.25311	T	XP_022204189.1	46.3672	√		melanization protease 1-like isoform X2 [Nilaparvata lugens]
Profilin	Unknown				Cluster-7501.21434	F	APA33973.1	7407.66	√	√	seminal fluid protein [Nilaparvata lugens]
Unknown (20)	Unknown				Cluster-7501.22766	T	APA33849.1	216500	√	√	seminal fluid protein [Nilaparvata lugens]
					Cluster-7501.22230	T	APA33892.1	23816.6	√	√	seminal fluid protein [Nilaparvata lugens]
					Cluster-7501.22735	T	APA33922.1	74233	√	√	seminal fluid protein [Nilaparvata lugens]
					Cluster-7501.21797	T	APA33927.1	11287.3	√	√	seminal fluid protein [Nilaparvata lugens]
					Cluster-7501.23008	T	APA33928.1	8517.05	√	√	seminal fluid protein [Nilaparvata lugens]
					Cluster-7501.22485	T	XP_022194701.1	575.701	√	√	venom protease-like [Nilaparvata lugens]
					Cluster-7501.22842	T	XP_022203665.1	349940	√	√	uncharacterized protein LOC111060314 [Nilaparvata lugens]
					Cluster-7501.23096	T	XP_022203667.1	147974	√	√	uncharacterized protein LOC111060315 isoform X2 [Nilaparvata lugens]
					Cluster-7501.22910	--	--	99834.3	√	√	--
					Cluster-7501.17733	--	--	79.3813	√	√	--
					Cluster-7501.22620	--	--	3172.33	√	√	--
					Cluster-7501.22843	T	APA33898.1	584.78	√	√	seminal fluid protein [Nilaparvata lugens]
					Cluster-7501.23569	T	APA33903.1	3704.87	√	√	seminal fluid protein [Nilaparvata lugens]
					Cluster-7501.22769	T	APA33930.1	209190	√	√	seminal fluid protein [Nilaparvata lugens]
					Cluster-7501.39337	F	XP_022185709.1	189.004	√	√	uncharacterized protein LOC111044793 [Nilaparvata lugens]
					Cluster-7501.22942	T	XP_022189428.1	41400.7	√	√	uncharacterized protein LOC111047883 [Nilaparvata lugens]
					Cluster-7501.22826	T	XP_022193863.1	349823	√	√	uncharacterized protein LOC111051627 [Nilaparvata lugens]
					Cluster-7501.22879	T	XP_022195774.1	685912	√	√	uncharacterized protein LOC111053231 [Nilaparvata lugens]
					Cluster-7501.23147	T	XP_022199615.1	143239	√	√	uncharacterized protein LOC111056547 [Nilaparvata lugens]
					Cluster-7501.22779	F	XP_022202811.1	143732	√	√	uncharacterized protein LOC111059459 [Nilaparvata lugens]
Unknown (122)	Unknown				Cluster-20828.0	--	--	5.43951	√		--
					Cluster-7501.12856	--	--	303.111	√		--
					Cluster-7501.12876	--	--	3.71428	√		--
					Cluster-7501.13475	--	--	10.5176	√		--
					Cluster-7501.14407	--	--	66.7488	√		--
					Cluster-7501.14495	--	--	3.25948	√		--
					Cluster-7501.14915	--	--	1.16001	√		--
					Cluster-7501.15311	--	--	5.71141	√		--
					Cluster-7501.15632	--	--	101.205	√		--
					Cluster-7501.15691	--	--	10.5901	√		--
					Cluster-7501.16601	--	--	15.7664	√		--
					Cluster-7501.17289	--	--	26.8408	√		--
					Cluster-7501.17335	--	--	5.73255	√		--
					Cluster-7501.17430	--	--	11.2909	√		--
					Cluster-7501.17505	--	--	256.217	√		--
					Cluster-7501.17506	--	--	77.2597	√		--
					Cluster-7501.17614	--	--	36.5844	√		--
					Cluster-7501.17746	--	--	43.4001	√		--
					Cluster-7501.18429	--	--	2.69862	√		--
					Cluster-7501.18589	--	--	87.413	√		--
					Cluster-7501.18901	--	--	26.5975	√		--
					Cluster-7501.18909	--	--	6.88013	√		--
					Cluster-7501.18957	--	--	392.695	√		--
					Cluster-7501.19031	--	--	161.596	√		--
					Cluster-7501.19163	--	--	95.0366	√		--
					Cluster-7501.19200	--	--	1.54667	√		--
					Cluster-7501.19466	--	--	38.1995	√		--
					Cluster-7501.19550	--	--	17.6263	√		--
					Cluster-7501.19646	--	--	23.483	√		--
					Cluster-7501.19670	--	--	12.2515	√		--
					Cluster-7501.19754	--	--	161.148	√		--
					Cluster-7501.19858	--	--	6.96069	√		--
					Cluster-7501.20191	--	--	25.901	√		--
					Cluster-7501.20368	--	--	11.6654	√		--
					Cluster-7501.20465	--	--	79.1795	√		--
					Cluster-7501.20680	--	--	12.3109	√		--
					Cluster-7501.21197	--	--	0.773337	√		--
					Cluster-7501.21299	--	--	21.8289	√		--
					Cluster-7501.21437	--	--	24.9099	√		--
					Cluster-7501.21455	--	--	20.0711	√		--
					Cluster-7501.21628	--	--	1.69973	√		--
					Cluster-7501.21640	--	--	87.4056	√		--
					Cluster-7501.21704	--	--	253.233	√		--
					Cluster-7501.21785	--	--	41.0945	√		--
					Cluster-7501.21844	--	--	24.494	√		--
					Cluster-7501.21857	--	--	9.26392	√		--
					Cluster-7501.21898	--	--	12.2848	√		--
					Cluster-7501.21927	--	--	6.99926	√		--
					Cluster-7501.21972	--	--	12.855	√		--
					Cluster-7501.22111	--	--	46.3809	√		--
					Cluster-7501.22371	--	--	3.70993	√		--
					Cluster-7501.22446	--	--	3.70557	√		--
					Cluster-7501.22447	--	--	8.19689	√		--
					Cluster-7501.22658	--	--	882.885	√		--
					Cluster-7501.22923	--	--	7409.78	√		--
					Cluster-7501.22946	--	--	19.5734	√		--
					Cluster-7501.22964	--	--	3.23834	√		--
					Cluster-7501.22991	--	--	24.737	√		--
					Cluster-7501.23174	--	--	6398.86	√		--
					Cluster-7501.23466	--	--	3932.82	√		--
					Cluster-7501.23944	--	--	141.32	√		--
					Cluster-7501.24103	--	--	511.28	√		--
					Cluster-7501.2454	--	--	3.88848	√		--
					Cluster-7501.24702	--	--	591.078	√		--
					Cluster-7501.24719	--	--	50.9609	√		--
					Cluster-7501.24778	--	--	810.771	√		--
					Cluster-7501.24858	--	--	14.9501	√		--
					Cluster-7501.24955	--	--	22.6036	√		--
					Cluster-7501.25461	--	--	41.5365	√		--
					Cluster-7501.25673	--	--	10.9129	√		--
					Cluster-7501.25719	--	--	2.93223	√		--
					Cluster-7501.26251	--	--	374.991	√		--
					Cluster-7501.26700	--	--	47.446	√		--
					Cluster-7501.26724	--	--	1.61917	√		--
					Cluster-7501.26993	--	--	2.33309	√		--
					Cluster-7501.27313	--	--	33.2742	√		--
					Cluster-7501.27443	--	--	1.07945	√		--
					Cluster-7501.27453	--	--	104.815	√		--
					Cluster-7501.27941	--	--	21.9521	√		--
					Cluster-7501.27975	--	--	46.0443	√		--
					Cluster-7501.30354	--	--	64.1512	√		--
					Cluster-7501.30881	--	--	4.26207	√		--
					Cluster-7501.31269	--	--	9.43375	√		--
					Cluster-7501.31472	--	--	0.777696	√		--
					Cluster-7501.32965	--	--	4.71252	√		--
					Cluster-7501.4448	--	--	24.988	√		--
					Cluster-7859.0	--	--	4.31779	√		--
					Cluster-7501.18782	T	APA33843.1	26.5042	√		seminal fluid protein [Nilaparvata lugens]
					Cluster-7501.30412	T	APA33858.1	2.70668	√		seminal fluid protein [Nilaparvata lugens]
					Cluster-7501.23375	T	APA33886.1	538.662	√		seminal fluid protein [Nilaparvata lugens]
					Cluster-7501.22644	T	APA33888.1	5438.63	√		seminal fluid protein [Nilaparvata lugens]
					Cluster-7501.23867	T	APA33889.1	70.0865	√		seminal fluid protein [Nilaparvata lugens]
					Cluster-7501.22351	F	APA33901.1	659.014	√		seminal fluid protein [Nilaparvata lugens]
					Cluster-7501.21641	T	APA33915.1	973.058	√		seminal fluid protein [Nilaparvata lugens]
					Cluster-7501.22778	F	APA33916.1	7472.52	√		seminal fluid protein [Nilaparvata lugens]
					Cluster-7501.22434	T	APA33921.1	15.9913	√		seminal fluid protein [Nilaparvata lugens]
					Cluster-7501.22643	F	APA33925.1	18068.5	√		seminal fluid protein [Nilaparvata lugens]
					Cluster-7501.13829	T	APA33926.1	1015.02	√		seminal fluid protein [Nilaparvata lugens]
					Cluster-7501.19130	T	ASL04979.1	373.634	√		carboxylesterase precursor [Nilaparvata lugens]
					Cluster-18946.0	T	XP_019882751.1	6.65087	√		PREDICTED: LOW QUALITY PROTEIN: uncharacterized protein LOC105250109 [Camponotus floridanus]
					Cluster-7501.17311	T	XP_022185642.1	0.926392	√		uncharacterized protein LOC111044735 isoform X1 [Nilaparvata lugens]
					Cluster-7501.22745	T	XP_022189877.1	3211.27	√		uncharacterized protein LOC111048311 [Nilaparvata lugens]
					Cluster-7501.22746	F	XP_022191910.1	5705.61	√		uncharacterized protein LOC111049996 isoform X2 [Nilaparvata lugens]
					Cluster-7501.19246	T	XP_022191918.1	50.2637	√		uncharacterized protein LOC111050001 isoform X3 [Nilaparvata lugens]
					Cluster-7501.22649	T	XP_022194684.1	44.939	√		proclotting enzyme-like isoform X1 [Nilaparvata lugens]
					Cluster-7501.36639	F	XP_022196473.1	0.777696	√		aldose reductase-like isoform X2 [Nilaparvata lugens]
					Cluster-7501.26051	F	XP_022196882.1	40.9025	√		craniofacial development protein 2-like [Nilaparvata lugens]
					Cluster-7501.20006	T	XP_022199079.1	157.139	√		RNA-binding protein cabeza-like [Nilaparvata lugens]
					Cluster-7501.22933	T	XP_022202431.1	608.466	√		uncharacterized protein LOC111059119 [Nilaparvata lugens]
					Cluster-7501.23157	T	XP_023014194.1	68036.2	√		LOW QUALITY PROTEIN: uncharacterized protein LOC111503973 [Leptinotarsa decemlineata]
