# Supplementary material for: A novel male accessory gland peptide reduces female post-mating receptivity in the brown planthopper
Source: PLoS Genet. 2025 May 6;21(5):e1011699. doi: 10.1371/journal.pgen.1011699 (PMC12077777; doi:10.1371/journal.pgen.1011699)
Supplement: S3 Table — (XLSX) [file pgen.1011699.s006.xlsx]

## Sheet: Table S3
Table S3 Primer sequences used in this study
Primer Name	Sequence (5'to3')
Clone
Nlmipr-clone-F	AAGGTCATTGCTCCCGTTGT
Nlmipr-clone-R	TTTGTCGTCTCTTCCACTGCT
maccessin-clone-F1	TCTTTGGAAGTGGTGATTCCATCT
maccessin-clone-R1	TGTCTACTTCACATACATGTGGCT
maccessin-clone-F2	GGAACTCAAGTAACATCTCAG
maccessin-clone-R2	GCACTGTGACTCATTCATAA
ITP/ITPL-clone-F	AGAATTCGAGTGTTGGCTAG
ITP/ITPL-clone-R	AGATAAAGTTTGGGATCTGC
ITPL-clone-F	AGAACTTCTACAAGATGAAATGGAG
ITPL-clone-R	AGATAAAGTTTGGGATCTGCC
23008-F	GATGTTATTTTTCGCCATAT
23008-R	CAACAGCTGCTCTGCATTCTC
21797-F	TGCGTGGTAGTTGTGAAGGA
21797-R	CAGTTGGACAGTGCGAGGAA
21953-F	GCCACCCTTGGAGTTGAAGT
21953-R	GCCTGAGCTTCCTTGAGATC
48992-F	GCTTGTCCTCTATCCAGGCG
48992-R	ATTCCAGAAGCGGTTAGCAGG
45778-F	ACGACAACTGGCATCTGGTT
45778-R	CTTGCTCCAGTAGTTCGCCA
33906-F	CCAGAGGCTGTTCGACAACT
33906-R	AGACCTTGATGCCTCGCTTG
RT-PCR
Q-18sRNA-F	CGCTACTACCGATTGAA
Q-18sRNA-R	GGAAACCTTGTTACGACTT
Q-Actin-F	TAACGAGAGGTTCCGTTGCC
Q-Actin-R	GACAGGACAGTGTTGGCGTA
Nlmipr-qPCR-F1	ATGCGGACTCCAACTAATGC
Nlmipr-qPCR-R1	CACATTCCAAGCGTAACACG
qPCR-ITPL-1_F	GATCAGATTCAATTCACATTCCTC
qPCR-ITPL-1_R	AGATTGTAGCAGTCCTCGCATA
qPCR-ITPL-2_F	CTGTCTGTTCTGCTTCTCAG
qPCR-ITPL-2_R	TCTGTTGATTCATTGTTTGC
qPCR-ITPL-3_F	ATTTGAAATTCAAATCGGTG
qPCR-ITPL-3_R	ATTGTAGCAGTCCTCGCATA
qPCR-ITPL-4_F	CCGTTCTCCGCCTCTGT
qPCR-ITPL-4_R	GCCCCATGTAACTGTTTTATC
q-ITPL-4/ITP_F	CAGCCACCACCCTCACAGT
q-ITPL-4/ITP_R	GGCCGATGCAACCATTAA
23008-qPCR-F358	CTGGAGCCTAGATCGCTTCTG
23008-qPCR-R605	ATAGGGCGGCTTCTTACGTG
21797-qPCR-F	TGCGTGGTAGTTGTGAAGGA
21797-qPCR-R	CAGTTGGACAGTGCGAGGAA
21953-qPCR-F	GCCACCCTTGGAGTTGAAGT
21953-qPCR-R	GCCTGAGCTTCCTTGAGATC
48992-qPCR-F	TCTTCTTCGGCCTGGTGATT
48992-qPCR-R	TCAATTAGCGCTGATCCACA
45778-qPCR-F	ACGACAACTGGCATCTGGTT
45778-qPCR-R	CTTGCTCCAGTAGTTCGCCA
33906-qPCR-F	CATCCTCCGCCATGTTCAAG
33906-qPCR-R	CCTCCCAGCAGACACTTGTA
dsRNA synthesis
dsNlmipr-F	TAATACGACTCACTATAGGGGAGTACTCCAACTCCTCCGA
dsNlmipr-R	TAATACGACTCACTATAGGGGGGCTGGTATCACCTCGTTC
dsmaccessin-F	TAATACGACTCACTATAGGGTCACATGGAACACCTCTCCG
dsmaccessin-R	TAATACGACTCACTATAGGGGCGGCCTTTTGCGATAATGA
RNAi-ITP(L)_F	TAATACGACTCACTATAGGGAGAATTCGAGTGTTGGCTAG
RNAi-ITP(L)_R	TAATACGACTCACTATAGGGAGATAAAGTTTGGGATCTGC
RNAi-ITPL_F	TAATACGACTCACTATAGGGAGAACTTCTACAAGATGAAATGGAG
RNAi-ITPL_R	TAATACGACTCACTATAGGGAGATAAAGTTTGGGATCTGCC
23008-dsRNA-F24	TAATACGACTCACTATAGGGGATGTTATTTTTCGCCATAT
23008-dsRNA-R556	TAATACGACTCACTATAGGGCTGCAGAAGCATCAGTAGCCA
21797-dsRNA-F	TAATACGACTCACTATAGGGTGCGTGGTAGTTGTGAAGGA
21797-dsRNA-R	TAATACGACTCACTATAGGGCAGTTGGACAGTGCGAGGAA
21953-dsRNA-F	TAATACGACTCACTATAGGGGCCACCCTTGGAGTTGAAGT
21953-dsRNA-R	TAATACGACTCACTATAGGGGCCTGAGCTTCCTTGAGATC
48992-dsRNA-F	TAATACGACTCACTATAGGGTCTTCTTCGGCCTGGTGATT
48992-dsRNA-R	TAATACGACTCACTATAGGGATTCCAGAAGCGGTTAGCAGG
45778-dsRNA-F	TAATACGACTCACTATAGGGACGACAACTGGCATCTGGTT
45778-dsRNA-R	TAATACGACTCACTATAGGGCTTGCTCCAGTAGTTCGCCA
33906-dsRNA-F	TAATACGACTCACTATAGGGCCAGAGGCTGTTCGACAACT
33906-dsRNA-R	TAATACGACTCACTATAGGGAGACCTTGATGCCTCGCTTG
