# Supplementary material for: A novel male accessory gland peptide reduces female post-mating receptivity in the brown planthopper
Source: PLoS Genet. 2025 May 6;21(5):e1011699. doi: 10.1371/journal.pgen.1011699 (PMC12077777; doi:10.1371/journal.pgen.1011699)
Supplement: S4 Table — (XLSX) [file pgen.1011699.s007.xlsx]

## Sheet: Table S4
Table S4 Liquid chromatog raphic elution gradient table
Time (min)	Speed (nL/min)	Mobile phase A (%)	Mobile phase B (%)
0	600	94	6
2	600	90	10
49	600	70	30
52	600	65	35
54	600	50	50
55	600	0	100
60	600	0	100
