# Supplementary material for: A novel male accessory gland peptide reduces female post-mating receptivity in the brown planthopper
Source: PLoS Genet. 2025 May 6;21(5):e1011699. doi: 10.1371/journal.pgen.1011699 (PMC12077777; doi:10.1371/journal.pgen.1011699)
Supplement: S5 Table — (XLSX) [file pgen.1011699.s008.xlsx]

## Sheet: Figure 1
	Figure 1A	Days after mating											Figure 1B	Days after mating											Figure 1E	Hours after injection											Figure 1F	Control	MAG proteins		Figure 1G	Control	MAG proteins
		1		2		3		4		5				1		2		3		4		5				3		6		12		24		36			number of eggs	0	3		proportion of egg-laying females	0	0.412
		virgin	mated	virgin	mated	virgin	mated	virgin	mated	virgin	mated			virgin	mated	virgin	mated	virgin	mated	virgin	mated	virgin	mated			Control	MAG proteins	Control	MAG proteins	Control	MAG proteins	Control	MAG proteins	Control	MAG proteins			0	3			0.161	0.24
	copulation within 30 min (%)	83.3	0	85	0	55.6	0	30	10	25	10		number of eggs	0	0	40	39	50	25	0	49	0	27		copulation within 30 min (%)	70	0	80	8.3	100	50	100	83.3	100	85			0	0			0.133	0.321
		88	0	100	0	63.6	0	33.3	0	20	10			0	21	0	59	5	46	3	18	2	18			62.5	10	66.7	0	90	40	100	70	100	81.8			0	0			0.176	0.3
		75	0	80	0	66.7	0	50	0	30	0			0	15	0	58	7	7	2	8	7	20			50	11.1	80	10	81.8	45	100	75	96	100			0	6			0	0.206
		90	0	90	0	70	0	45	10	20	10			0	15	0	40	0	17	4	12	0	17			66.7	13.3	60	15	90.9	32	90	90	90	75			0	2
		85	0	90	0	80	0	33.3	19.2	30	9.1			6	2	24	34	11	35	38	17	0	21			51.5	10	70	13.3	90	40	96.3	70	96	83.3			0	4
		90	0	90	0	75	0	43.4	20	19.2	7.7			0	41	0	44	0	32	5	10	1	6			54.5	0	76.2	8	88.9	50	95	80	100	100			0	8
														0	0	0	0	0	0	0	2	4	5															0	0
														0	0	0	22	15	43	13	16	23	5															0	19
														0	10	7	39	0	30	7	2	4	19															0	0
														0	8	0	43	0	40	0	29	0	9															0	0
														0	27	0	50	0	62	0	39	1	29															0	7
														0	19	0	76	0	44	1	8	0	30															0	0
														0	30	0	38	0	34	1	22	0	50															0	2
														0	36	0	33	0	49	0	12	6	12															0	1
														0	16	0	22	0	43	0	16	0	5															0	3
														0	0	0	24	0	23	3	23	0	28															0	4
														0	31	3	28	5	49	7	12	10	12															0	3
														0	17	0	43	0	16	0	8	3	12															0	2
														0	24	0	32	0	8	1	38	0	8															0	0
														0	0	0	20	0	21	1	23	3	19															0	0
														0	0	0	32	0	9	1	4	5	29															0	0
														0	0	0	16	0	25	0	11	2	41															0	0
														0	0	1	11	0	8	0	0	24	25															0	0
														0	0	4	12	11	18	14	12	11	20															0	0
														0	0	0	33	7	34	6	22	12	50															0	0
														0	0	1	20	6	26	18	21	31	2															0	0
														1	0	16	22	6	32	27	22	18	19															0	0
														2	0	0	20	4	10	7	6	19	30															0	0
														0	0	0	16	0	23	0	10	2	32															0	0
														0	0	0	29	23	13	46	14	10	17															0	0
														0	0	0	38	2	44	3	8	30	30															0	0
														0	0	1	9	2	31	0	15	10	23															0	0
														0	6	0	4	4	5	18	8	0	16															2	0
														0	0	12	25	21	17	29	0	3	24															0	0
														0	0	0	17	0	38	0	10	0	21															0	0
														0	0	0	23	0	26	0	12	0	37															0	0
														0	0	0	8	0	8	0	0	1	10															0	0
														0	0	0	25	0	30		17		47															0	0
														0	8	0	43		40		29		9															0	0
														0	27		50		62		39		29															0	0
															19		76																					0	3
															30																							0	0
															36																							0	0
															16																							0	0
																																						0	0
																																						0	4
																																						0	0
																																						2	0
																																						1	1
																																						0	0
																																						3	0
																																						0	0
																																						0	0
																																						0	0
																																						0	0
																																						0	0
																																						0	0
																																						0	0
																																						0	3
																																						0	4
																																						0	1
																																						0	2
																																						0	0
																																						0	0
																																						0	0
																																						0	0
																																						0	0
																																						4	0
																																						0	0
																																						0	0
																																						0	0
																																						3	1
																																						1	0
																																						0	0
																																						0	0
																																						0	0
																																						0	1
																																						0	0
																																						8	0
																																						0	22
																																						0	0
																																						0	0
																																						0	3
																																						0	1
																																						3	0
																																						0	1
																																						0	0
																																						0	6
																																						0	3
																																						0	11
																																						1	0
																																						6	2
																																						0	2
																																						0	0
																																						0	4
																																						3	0
																																						0	0
																																						1	0
																																							0
																																							0
																																							0
																																							0
																																							4
																																							3
																																							15
																																							0
																																							0
																																							0
																																							0
																																							1
																																							0
																																							0
																																							3
																																							3
																																							0
																																							0
																																							0
																																							0
																																							0
																																							5
																																							0
																																							0
																																							0
																																							0
																																							0
																																							0
																																							0
																																							0
																																							0
																																							0
																																							8
																																							2
																																							1
																																							0
																																							0
																																							1
																																							0
																																							0
																																							0
																																							0
																																							0
																																							0
																																							0
																																							0
																																							0
																																							3
																																							1
																																							0
																																							0
																																							0
																																							0

## Sheet: Figure 3 + S8 Fig C
	Figure 3B + S8 Fig C					Figure 3C	dsgfp	dsmac		Figure 3D	mating		remating			Figure 3E	dsgfp	dsmac		Figure 3F	PBS-injected	Maccessin-injected		Figure 3G	PBS-injected	Maccessin-injected		Figure 3H	PBS-injected	Maccessin-injected
	Marker	maccessin + actin	itpl-1 + actin			Relative maccessin expression	0.764989	0.00828			dsgfp	dsmac	dsgfp	dsmac		number of eggs	80	59		copulation within 30 min (%)	43.3	16.7		number of eggs	0	0		proportion of egg-laying females	0.167	0.684
							0.674992	0.006048		copulation within 30 min (%)	66.7	37.5	0	10			53	74			60	26.9			0	0			0.495	0.217
							0.853881	0.003673			64.7	52.6	0	10			47	70			90	56.7			0	0			0.122	0.333
							1.3358	0.002697			55.2	41.5	0	5.9			77	85			83.3	36.7			0	0			0.4	0.167
							1.69789	0.00576			80.4	76.7	0	5			33	78							0	0			0.3	0.359
											95	80	0	6.4			71	62							0	0
											87.1	90.9	0	5			61	80							0	0
																	19	91							0	0
																	61	90							0	0
																	61	42							0	0
																	55	54							0	0
																	76	75							0	0
																	52	63							0	0
																	46	49							0	0
																	49	56							0	0
																	58	58							0	0
																	24	22							0	1
																	53	42							0	0
																	45	39							0	0
																	33	17							0	0
																	59	49							0	0
																	68	15							0	0
																	73	19							0	0
																	66	44							0	0
																	22	61							0	0
																	71	58							0	0
																	67	41							0	0
																	53	22							0	0
																	88	28							0	0
																	34	56							0	0
																	64	62							0	0
																	61	40							0	0
																	39	47							0	0
																	49	45							0	0
																	62	44							0	0
																	73	27							0	0
																	60	39							0	0
																	46	50							0	0
																	60	23							0	0
																	49	41							0	0
																	40	31							0	0
																	43	18							0	0
																	31	29							0	2
																	26	7							0	6
																	63	56							0	21
																	53	35							0	0
																	66	55							5	11
																	32	24							8	2
																	44	49							2	13
																	30	48							25	6
																	62	40							15	4
																	33	48							3	5
																	44	31							8	0
																	47	20							0	1
																	24	48							25	0
																	15	43							15	31
																	24	49							8	0
																	36	36							16	33
																	14	33							20	0
																	63	68							25	7
																	42	59							6	0
																	70	34							11	18
																	80	13							13	16
																	44	27							6	27
																	33	50							38	18
																	59	34							2	33
																	29	53							53	14
																	50	51							0	0
																	62	46							23	10
																	30	35							2	11
																	46	77							0	7
																	59	63							6	8
																	30	39							0	19
																	65	38							5	31
																	29	43							0	26
																	51	36							4	9
																	46	43							53	12
																	51	49							24	29
																	44								31	3
																	36								16	2
																	56								3	14
																	65								45	3
																									20	0
																									0	0
																									0	0
																									0	0
																									0	0
																									1	0
																									0	0
																									0	0
																									0	0
																									0	0
																									0	0
																									0	0
																									0	0
																									0	0
																									0	0
																									0	0
																									0	0
																									0	0
																									0	0
																									0	0
																									0	0
																									0	0
																									0	0
																									0	0
																									0	0
																									0	0
																									0	0
																									0	10
																									0	0
																									0	0
																									0	0
																									0	0
																									0	14
																									0	0
																									0	13
																									0	9
																									0	47
																									0	2
																									0	0
																									0	33
																									0	3
																									0	8
																									23	0
																									4	48
																									0	23
																									0	11
																									2
																									8
																									12
																									14
																									12

## Sheet: Figure 4
	Figure 4A	mating			remating				Figure 4B	dsgfp	dsitp/itpl	dsitpl		Figure 4C	mating		remating			Figure 4D	NC	itpl-1-siRNA		Figure 4E	PBS	ITPa	ITPL-1		Figure 4F	PBS	ITPa	ITPL-1		Figure 4G	PBS	ITPa	ITPL-1
		dsgfp	dsitp/itpl	dsitpl	dsgfp	dsitp/itpl	dsitpl		number of eggs	74	25	105			NC	itpl-1-siRNA	NC	itpl-1-siRNA		number of eggs	34	38		copulation within 30 min (%)	43.3	45	13.3		number of eggs	0	15	0		proportion of egg-laying females	0.143	0.143	0.428
	copulation within 30 min (%)	68.8	53.3	55.6	0	0	0			64	55	5		copulation within 30 min (%)	91.3	47.6	0	10			47	56			60	40	20			0	0	0			0.187	0.263	0.2
		80	50	60	0	22.2	33.3			68	81	62			76	68	0	11.8			65	29			43.3	42.5	40			0	0	0			0.333	0.5	0.25
		60	43.5	18.5	0	10	20			38	76	60			84.2	54.5	0	0			64	31			60	70.6	46.7			0	0	2			0.467	0.286	0.571
		85	68.8	72.7	0	10	26.7			111	60	69			84.8	74.3	0	11.5			35	69			90	61.5	30			0	0	0
		92.9	100	81.3	0	33.3	0			68	87	47			73.3	83.3	0	8			29	36			83.3					1	0	3
		83.3	66.7	41.7	0	0	20			55	79	85			83.3	66.7	0	12.5			62	61								0	0	3
		100	80	100	0	0	0			89	102	58			69.2	61.7	0	12.5			55	24								0	0	0
		82.3	70	80	0	28.6	33			83	55	78									38	48								0	11	0
		60	55.6	72.7	0	10	20			63	53	37									31	50								4	0	1
		80	80	68.8	0	26.7	10			38	39	59									61	59								0	0	0
										80	52	3									45	30								0	0	0
										72	42	48									42	51								0	0	0
										69	26	54									19	33								0	0	1
										56	43	77									52	32								0	10	0
										69	56	97									45	49								0	0	0
										66	60	70									55	34								0	0	1
										51	16	70									51	27								0	0	0
										96	17	50									60	41								0	12	0
										74	56	22									33	40								0	0	0
										70	37	28									25	28								1	0	3
										69	26	56									42	20								0	0	0
										85	34	62									44	14								4	0	0
										66	60	40									23	37								0	0	0
										72	41	47									44	35								0	0	0
										82	29	45									52	25								0	0	0
										66	27	44									24	54								4	0	0
										29	34	27									62	44								0	4	0
										44	44	39									23	14								0	0	0
										30	44	50									53	11								0	0	0
										62	26	23									26	23								4	0	2
										33	48	41									33	23								1	2	3
										44	29	31									34	26								0	2	0
										47	36	18									34	32								0	3	0
										24	21	29									45	28								9	13	0
										15	31	7									50	21								15	0	1
										24	13	56									20	27								0	7	0
										36	27	35									23	20								9	0	0
										14	24	55									54	20								0	10	3
										63	30	39									54	43								0	12	0
										42	44	39									19	38								0	5	0
										70	4	42									55									12	0	0
										80	35	31									36									0	14	0
										44	19	28									52									2	16	0
										33	44	54									20									0	0	0
										59	21	26									28									5	0	1
										19	43	11									37									0	0	5
										47	44	24									16									0	0	16
										39	38	35									50									0	0	1
										28	34	24									23									0	7	3
										17	23	25									26									0	3	7
										45	28	22									35									6	0	8
										51	59	44									28									8	0	0
										48	50										39									0	0	5
										35											30									0	0	20
										47											24									0	7	0
										15											34									0	4	0
										26											37									3	0	0
										41											38									0	0	14
										52											23									19	0	3
										14																					0	12
										18																					0	6
										33																					0	3
										64																						28
										60																						0
										35																						2
										12																						1
										46																						8
										43																						0
										47
										37
										39
										42
										32
										53
										80
										33
										56
										49
										63
										27
										31
										42
										50
										49
										29
										42
										55
										9
										64
										16
										47
										42
										13
										38
										37
										21
										29
										17
										13
										56
										8
										8
										35
										22
										46
										29
										40
										23

## Sheet: Figure 5
	Figure 5A	PBS	Sex peptide		Figure 5B	PBS	Sex peptide		Figure 5C	Control	MIPs		Figure 5D	Control	MIPs		Figure 5E	Control	MIPs		Figure 5G	dsgfp	dsmipr		Figure 5H	mating		remating			Figure 5I	virgin		mated
	copulation within 1 h (%)	50	0		copulation within 30 min (%)	85.7	50		copulation within 30 min (%)	90	66.7		number of eggs	0	0		proportion of egg-laying females	0.2	0.307		Relative mipr expression	1.10197	0.176132			dsgfp	dsmipr	dsgfp	dsmipr			dsgfp	dsmipr	dsgfp	dsmipr
		75	4.3			57.1	75			80	100			0	10			0.2	0.2			0.984624	0.382032		copulation within 30 min (%)	62.1	63.9	0	0		number of eggs	0	0	0	49
		70.8	0			47.1	40			80	63.3			0	0			0.1	0.2			1.51731	0.444644			79.1	66.7	0	0			3	0	29	13
										43.3	68.6			4	0							1.25593	0.561909			69.4	64.8	0	0			0	0	6	21
										60	50			0	0							0.879215	0.317548			88	80	0	0			3	0	17	20
														0	0							0.752142	0.287137			75	60	0	0			0	0	31	23
														0	1							0.776036	0.593479			75	71.9	0	0			0	0	14	36
														0	0							0.753536	0.600322									0	0	10	29
														0	0							1.0566	0.471404									4	0	25	0
														0	0							0.753158	0.24648									0	0	0	0
														4	0							1.2307	0.788658									3	1	25	0
														0	3							1.07886										0	0	2	0
														0	0																	6	0	34	22
														0	0																	0	0	35	10
														0	0																	1	6	28	25
														0	1																	0	1	0	30
														0	0																	2	7	20	25
														0	2																	0	8	17	24
														0	0																	3	0	32	29
														4	0																	1	1	8	9
														0	0																	0	0	36	30
														0	0																	4	0	21	19
														0	1																	4	9	25	29
														0	0																	0	2	69	13
														1	0																	0	2	20	28
														0	0																	5	0	25	43
														0	0																	0	0	17	34
														1	5																	0	1	14	41
														0																		1	11	46	35
														0																		1	0	26	17
																																0	5	18	36
																																9	4	24	50
																																1	0	34	32
																																0	0	17	11
																																3	6	40	37
																																2	0	26	24
																																0	0	35	27
																																0	0	66	54
																																1	0	67	16
																																1	10	75	62
																																0	0	85	67
																																0	14	27	45
																																0	8	83	64
																																0	7	74	41
																																0	3	34	70
																																0	0	38	37
																																4	18	53	52
																																0	0	61	74
																																0	0	65	45
																																6	0	34	5
																																0	3	66	58
																																0	19	40	49
																																0	3	35	63
																																0	10	71	62
																																14	0	25	47
																																0	0	53	38
																																0	0	47	85
																																1	0	59	47
																																9	0	32	49
																																0	0	44	59
																																0	0	71	72
																																0	0	36	40
																																5	0	24	25
																																4	0	85	21
																																0	0	47	6
																																0	0	88	51
																																0	0	58	9
																																2	0	27	8
																																0	0	54	27
																																0	0	79	20
																																0	0	53	5
																																0	0	86	31
																																0		19	51
																																0		64	63
																																0		70	0
																																0		52	63
																																0		26	42
																																0		16	0
																																0		37	44
																																0		38	36
																																0		16	46
																																1		36	39
																																		18	34
																																		40	0
																																		33	31
																																		20	22
																																		22	14
																																		18	12
																																		14	21
																																		45	44
																																		16
																																		16
																																		17
																																		39
																																		43
																																		46
																																		11
																																		39
																																		19
																																		11

## Sheet: Figure S5
	Figure S5A	mating		remating			Figure S5B	mating		remating			Figure S5C	mating		remating			Figure S5D	mating		remating			Figure S5E	mating		remating			Figure S5F	mating		remating
		dsgfp	dssfp33906	dsgfp	dssfp33906			dsgfp	dssfp45778	dsgfp	dssfp45778			dsgfp	dssfp48992	dsgfp	dssfp48992			dsgfp	dssfp21953	dsgfp	dssfp21953			dsgfp	dssfp21797	dsgfp	dssfp21797			dsgfp	dssfp23008	dsgfp	dssfp23008
	copulation within 30 min (%)	83.3	57.1	0	0		copulation within 30 min (%)	70	66.7	0	0		copulation within 30 min (%)	100	87.5	0	0		copulation within 30 min (%)	80	71.4	0	0		copulation within 30 min (%)	80	100	0	0		copulation within 30 min (%)	75	75	0	0
		70	57.1	0	0			80	80	0	0			100	75	0	0			60	42.9	0	0			83.3	60	0	0			70	58.3	0	0
		77.8	60	0	0			85.7	83.3	0	0			83.3	77.8	0	0			80	62.5	0	0			81.8	66.7	0	0			80	37.5	0	0

## Sheet: Figure S8
	Figure S8A	Male	Famale		Figure S8B	Testes	Accessory gland	Vas deferens	Ejaculatory duct		Figure S8D	dsgfp	dsitp/itpl	dsitpl		Figure S8E	dsgfp	dsitp/itpl	dsitpl		Figure S8F	dsgfp	dsitp/itpl	dsitpl		Figure S8G	dsgfp	dsitp/itpl	dsitpl
	Relative itpl-1 expression	1.09031	0		Relative itpl-1 expression	0	6.55657	0	0		Relative itpl-1 expression	0.781747	0.191494	0.016099		Relative itpl-2 expression	0.835502	0.239407	0.141543		Relative itpl-3 expression	4.44874	0.215652	0.203699		Relative itp/itpl-4 expression	1.63886	0.349212	0.000608
		0.828541	0			0	5.42187	0	0			0.813908	0.009933	0.135373			0.802216	0.088232	0.120919			2.5524	0.002542	0.272597			1.44639	0.003187	0.00056
		0.955713	0			0	9.78768	0	0			1.0048	0.007914	0.047313			0.807495	0.065893	0.137258			1.01077	0.031693	0.25324			0.532039	0.00496	0.00051
		0.893539	0			0	7.03345	0	0			0.736162	0.007279	0.041476			0.810515	0.090227	0.162768			0.506024	0.087542	0.346463			0.391421	0.002875	0.000971
		1.00249	0									2.12473	0.025849	0.028462			2.27961	0.058371	0.715151			0.172182	0.05262	0.229858			2.02575	0.007567	0.000236
		0.875658	0									1.38859	0.034233	0.151613			0.704394	0.138503	0.347944			0.880832	0.407326	0.669065			0.59207	0.004434	0.006624
		0.991925	0									0.911742	0.04019	0.142575			1.09378	0.137502	0.203299			0.873184	0.481625	1.04947			1.13839	0.001708	0.000234
		1.48868	0									0.489585	0.009747	0.017359			0.930977	0.100342	0.217655			0.538265	0.147449				1.37147	0.008121	0.045878
												2.6141	0.009461				1.39287	0.171971	0.16459			2.41549	0.280506				1.27926	0.006804	0.135714
												0.617168	0.014902				1.00093	0.140057	0.584783				0.276935				0.845646	0.009743
													0.010952					0.150197					0.355849					0.007896

## Sheet: Figure S10
	Figure S10A	1L	2L	3L	4L	5L	F1d	M1d	F3d	M3d		Figure S10B	M-head	M-thorax	M-abdomen	F-head	F-thorax	F-abdomen
	Relative mip expression	5.36787	3.58882	3.22652	2.11429	1.60847	1.07875	2.4264	2.101	5.87984		Relative mip expression	119.8	11.409	0.996115	43.9871	2.89913	1.07107
		5.17721	4.61671	2.57266	2.0501	1.53992	0.926997	1.94761	2.06096	5.03099			147.194	12.0805	1.0039	45.3269	2.60693	1.02425
		5.27168	4.07044	2.8811	2.08195	1.57383	1	2.17386	2.08088	5.43888			132.792	11.74	1	44.6519	2.74915	1.0474

## Sheet: Figure S13
	Figure S13A	1L	2L	3L	4L	5L	F1d	M1d	F3d	M3d		Figure S10B	M-head	M-thorax	M-abdomen	F-head	F-thorax	F-abdomen
	Relative mipr expression	4.73867	3.48569	3.30549	2.95636	2.67521	2.91961	3.37263	1.34434	1.16645		Relative mipr expression	28.8108	3.20429	0.830402	13.0561	1.5962	0.690751
		3.55258	3.32738	2.28984	2.45368	2.49244	2.30001	3.05396	1.16957	0.857301			29.8978	3.54315	1.11252	14.812	1.03194	1.02786
		4.10298	3.40561	2.75119	2.69332	2.58221	2.59136	3.20934	1.25391	1			32.176	4.01729	1.52362	12.6363	1.27039	1.40846
